# Supplementary material for: Multi-centered T cell repertoire profiling identifies alterations in the immune repertoire of individuals with inflammatory bowel disease across different disease stages
Source: Genome Med. 2026 Jan 9;18:3. doi: 10.1186/s13073-025-01575-w (PMC12784487; doi:10.1186/s13073-025-01575-w)
Supplement: Supplementary file 2 — Additional file 2. Supplementary Tables (Tables S1–S5). Excel file containing all supplementary tables, including phenotypic descriptions of the IBSEN-III, IBSEN-20, and BCBC cohorts, and lists of CD- and UC-associated TRA clonotypes. [file 13073_2025_1575_MOESM2_ESM.xlsx]

## Sheet: Supplementary tables
Table	Description
Table S1	Phenotypic properties of the IBSEN-III samples included in the study after removing samples with less than 1,000 functional, i.e., productive, clonotypes. Productive clonotypes are clonotypes that encode for functional TRA chains and do not contain a stop-codon or a frameshift mutation.
Table S2	Phenotypic properties of the IBSEN-20 samples included in the study after removing samples with less than 1,000 functional, i.e., productive, clonotypes.
Table S3	Phenotypic properties of the BCBC cohort included in the current study as well as the matching population controls.
Table S4	CD-associated clonotypes identified via a meta-analysis conducted using the combined Fisher’s approach across the three cohorts.
Table S5	UC-associated clonotypes identified via a meta-analysis conducted using the combined Fisher’s approach across the three cohorts.

## Sheet: Table S1
	Crohn’s disease	Ulcerative Colitis	Symptomatic controls
Total number of samples	244	387	246
Number of samples at the treatment-naïve state	228	357	246
Number of samples at the treated state	176	329	0
Number of samples with paired measurements	160	299	0
Percentage of females	53.46% (n = 128)	43.93% (n = 170)	49.59% (n = 122)
Age at diagnosis	31.83 ± 17.36 years	36.37 ± 14.78 years	29.47 ± 13.70 years
Disease location and extension at the treatment-naïve status	L1: Ileal (n= 90; 39.47%)	E1: Ulcerative proctitis (n=135; 38.82%)	-
	L2: Colon (n=31; 13.60%)	E2: Left-sided colitis (n=69; 19.33%)	-
	L3: Ileocolonic (n=42; 18.42%)	E3: Pancolitis (n=125;35.01%)	-
	Unknown (n=65; 28.51%)	Unknown (n=28;7.84%)	-
Disease modifiers at the treatment-naïve status	B1: Non-stricturing, non-penetrating (n=125; 54.82%)	-	-
	B2: Stricturing (n=33; 14.47%)	-	-
	B3: Penetrating (n=5; 2.19%)	-	-
	Unknown (n=65; 28.51%)	-	-

## Sheet: Table S2
	Crohn’s disease	Ulcerative Colitis
Total number of samples	127	260
Percentage of females	48% (n = 61)	50.38% (n = 131)
Age at diagnosis	31.76 ± 13.79 years	35.26 ± 11.37 years
Disease location and extension	L1: Ileal (n= 25; 19.69%)	E1: Ulcerative proctitis (n=53; 20.38%)
	L2: Colon (n=44; 34.65%)	E2: Left-sided colitis (n= 92; 35.38%)
	L3: Ileocolonic (n=53; 41.73%)	E3: Pancolitis (n=115; 44.23%)
	L4: upper GIT (n=5;3.94%)
Disease modifiers	B1: Non-stricturing, non-penetrating (n=49; 38.58%)	-
	B2: Stricturing (n=41; 32.28%)	-
	B3: Penetrating (n= 37; 29.13%)	-

## Sheet: Table S3
	Crohn’s disease	Ulcerative Colitis	Healthy controls
Total number of samples	155	115	198
Percentage of females	58.06% (n = 90)	38.26% (n = 44)	52.53% (n = 104)
Age at sample collection	38.24±13.41 years	39.4±14.33 years	37.27 ± 13.08 years
Disease location and extension	L1: Ileal	NA	-
	(n= 55; 35.48%)
	L2: Colon	NA	-
	(n=38; 24.51%)
	L3: Ileocolonic (n=53; 18.60%)	NA	-
	Unknown (9)
Disease modifiers	NA	-	-
	NA	-	-
	NA	-	-

## Sheet: Table S4
Clonotype	FET P-value (IBSEN-III)	FET P-value (IBSEN-20)	FET P-value (BCBC)	FET combined P-value	Adjusted P-value (BH correction)
(CDR3+TRAV+TRAJ)
CLVGAFNTNAGKSTF+TCRAV04-01+TCRAJ27-01	0.00039	0.571	0.89	0.00909	0.0214
CAVSPLNYGGSQGNLIF+TCRAV41-01+TCRAJ42-01	0.000292	0.644	0.998	0.00869	0.0214
CAASMEGGSQGNLIF+TCRAV23-01+TCRAJ42-01	0.00046	0.421	0.957	0.00863	0.0214
CVVFSGYSSASKIIF+TCRAV12-01+TCRAJ03-01	0.339	0.000404	0.843	0.00591	0.0214
CAMRDDNFNKFYF+TCRAV14-01+TCRAJ21-01	0.484	0.000404	0.999	0.00899	0.0214
CAVPGAGSYQLTF+TCRAV36-01+TCRAJ28-01	0.000161	0.855	0.982	0.00672	0.0214
CAYSGQGAQKLVF+TCRAV38-02+TCRAJ54-01	0.00039	0.966	0.498	0.0087	0.0214
CALTTNDYKLSF+TCRAV09-02+TCRAJ20-01	0.000205	0.384	0.995	0.00432	0.0209
CAESPFSGGYNKLIF+TCRAV13-02+TCRAJ04-01	0.911	0.000102	0.827	0.00424	0.0209
CATDRGNTGKLIF+TCRAV17-01+TCRAJ37-01	0.728	0.000102	0.884	0.00373	0.0203
CAVREGSNYQLIW+TCRAV01-02+TCRAJ33-01	0.516	9.31e-05	0.996	0.00289	0.0168
CAVRDYNTNAGKSTF+TCRAV01-02+TCRAJ27-01	0.421	9.4e-05	1	0.00247	0.0154
CAASEKAAGNKLTF+TCRAV23-01+TCRAJ17-01	0.228	0.867	0.000149	0.00194	0.013
CAYRSHTGNQFYF+TCRAV38-02+TCRAJ49-01	0.125	0.000238	0.999	0.00195	0.013
CVVSLMDSSYKLIF+TCRAV08-02+TCRAJ12-01	0.894	1.75e-05	0.974	0.00112	0.00885
CAASAGSGGSYIPTF+TCRAV29-01+TCRAJ06-01	0.0991	0.000149	0.961	0.00106	0.00885
CVVRLASGGSYIPTF+TCRAV12-01+TCRAJ06-01	0.15	0.00047	0.106	0.000614	0.00594
CVVNMANAGGTSYGKLTF+TCRAV12-01+TCRAJ52-01	0.161	8.75e-05	0.411	0.000496	0.0054
CVVSQASGGSYIPTF+TCRAV12-01+TCRAJ06-01	0.000561	0.278	0.0119	0.000189	0.00235
CVVRAASGGSYIPTF+TCRAV12-01+TCRAJ06-01	0.105	1.91e-05	0.91	0.000186	0.00235
CVVNIASGGSYIPTF+TCRAV12-01+TCRAJ06-01	0.208	5.34e-07	0.244	4.61e-06	8.03e-05
CVVNLASGGSYIPTF+TCRAV12-01+TCRAJ06-01	0.0519	0.000694	0.000443	2.87e-06	6.25e-05
CVVNIAAGGSYIPTF+TCRAV12-01+TCRAJ06-01	0.0127	0.000273	0.00459	2.87e-06	6.25e-05
CVVSLASGGSYIPTF+TCRAV12-01+TCRAJ06-01	0.000212	6.25e-07	0.127	5.6e-09	2.44e-07
CVVRSASGGSYIPTF+TCRAV12-01+TCRAJ06-01	0.0294	1.33e-07	6.54e-05	1.15e-10	1e-08

## Sheet: Table S5
Clonotype	FET P-value (IBSEN-III)	FET P-value (IBSEN-20)	FET P-value (BCBC)	FET combined P-value	Adjusted P-value (BH correction)
CALKGNTPLVF+TCRAV09-02+TCRAJ29-01	0.971	0.00123	1	0.0362	0.0362
CVVNKRNNNARLMF+TCRAV12-01+TCRAJ31-01	0.968	0.000854	0.997	0.0274	0.0278
CILRDVAAGNKLTF+TCRAV26-02+TCRAJ17-01	0.942	0.000854	0.967	0.0263	0.027
CASSSGTYKYIF+TCRAV24-01+TCRAJ40-01	0.874	0.000833	1	0.025	0.026
CAESRGSQGNLIF+TCRAV05-01+TCRAJ42-01	0.921	0.00076	1	0.0243	0.0258
CVVSQAGTALIF+TCRAV12-01+TCRAJ15-01	0.835	0.000876	0.896	0.0231	0.0258
CILRDVGAAGNKLTF+TCRAV26-02+TCRAJ17-01	0.879	0.000854	0.907	0.0238	0.0258
CAENLSGYSTLTF+TCRAV13-02+TCRAJ11-01	0.834	0.000854	0.938	0.0234	0.0258
CALTPDNYGQNFVF+TCRAV09-02+TCRAJ26-01	0.949	0.000746	1	0.0245	0.0258
CAARGQAGTALIF+TCRAV29-01+TCRAJ15-01	0.87	0.000833	0.978	0.0245	0.0258
CAASNTGNQFYF+TCRAV29-01+TCRAJ49-01	0.751	0.000769	0.998	0.0209	0.0241
CAVGGNTDKLIF+TCRAV21-01+TCRAJ34-01	0.93	0.000595	0.994	0.0202	0.0236
CALSSMDSNYQLIW+TCRAV09-02+TCRAJ33-01	0.73	0.000747	0.991	0.0199	0.0236
CAVQVSGSARQLTF+TCRAV20-01+TCRAJ22-01	0.000922	0.576	1	0.0196	0.0236
CATDGETSGSRLTF+TCRAV17-01+TCRAJ58-01	0.935	0.000849	0.609	0.0183	0.0224
CAVSDPGFQKLVF+TCRAV08-06+TCRAJ08-01	0.764	0.00059	1	0.0173	0.0219
CLVGEEAAGNKLTF+TCRAV04-01+TCRAJ17-01	0.723	0.000598	1	0.0168	0.0219
CALDIQAGTALIF+TCRAV06-01+TCRAJ15-01	0.763	0.00059	0.996	0.0172	0.0219
CAENTYTGRRALTF+TCRAV13-02+TCRAJ05-01	0.000565	0.841	0.958	0.0174	0.0219
CAVEANSGNTPLVF+TCRAV02-01+TCRAJ29-01	0.775	0.000595	0.996	0.0176	0.0219
CAPGAGSYQLTF+TCRAV25-01+TCRAJ28-01	0.649	0.000747	0.944	0.0175	0.0219
CAVFKAAGNKLTF+TCRAV08-03+TCRAJ17-01	0.977	0.000413	0.987	0.0157	0.0217
CATAASGGSYIPTF+TCRAV17-01+TCRAJ06-01	0.58	0.000669	0.998	0.0154	0.0216
CAVLQGAQKLVF+TCRAV36-01+TCRAJ54-01	0.000399	0.863	0.999	0.014	0.0209
CALSENYGGATNKLIF+TCRAV19-01+TCRAJ32-01	0.433	0.000833	1	0.0145	0.0209
CAVSVAGGGNKLTF+TCRAV08-04+TCRAJ10-01	0.000898	0.421	0.944	0.0144	0.0209
CALSEKNTDKLIF+TCRAV09-02+TCRAJ34-01	0.353	0.00104	0.974	0.0144	0.0209
CAVVDSNYQLIW+TCRAV01-02+TCRAJ33-01	0.982	0.000364	0.969	0.0141	0.0209
CAASRNYGGSQGNLIF+TCRAV23-01+TCRAJ42-01	0.634	0.000535	1	0.0139	0.0209
CALTSQGGSEKLVF+TCRAV09-02+TCRAJ57-01	0.618	0.000539	0.999	0.0137	0.0209
CVVSASGNEKLTF+TCRAV10-01+TCRAJ48-01	0.000452	0.693	0.982	0.0128	0.0209
CALSNSGYALNF+TCRAV06-01+TCRAJ41-01	0.913	0.000329	1	0.0126	0.0209
CALSSGTYKYIF+TCRAV09-02+TCRAJ40-01	0.425	0.000685	1	0.0123	0.0209
CVVNTLNRDDKIIF+TCRAV12-01+TCRAJ30-01	0.000652	0.395	1	0.0112	0.0197
CALSFSGYSTLTF+TCRAV09-02+TCRAJ11-01	0.85	0.000345	0.847	0.0109	0.0197
CAASRQTGANNLFF+TCRAV29-01+TCRAJ36-01	0.302	0.000777	0.983	0.0102	0.0194
CGTEEDTGNQFYF+TCRAV30-01+TCRAJ49-01	0.000344	0.697	0.986	0.0104	0.0194
CATDNNQGGKLIF+TCRAV17-01+TCRAJ23-01	0.827	0.000273	0.998	0.0101	0.0194
CAPLMDSNYQLIW+TCRAV24-01+TCRAJ33-01	0.000209	0.752	0.999	0.00754	0.0194
CAVSGRGYQKVTF+TCRAV08-04+TCRAJ13-01	0.667	0.000293	0.986	0.00887	0.0194
CAGPLTQGGSEKLVF+TCRAV35-01+TCRAJ57-01	0.372	0.000345	1	0.00644	0.0194
CAETTGRRALTF+TCRAV05-01+TCRAJ05-01	0.000334	0.702	0.613	0.00705	0.0194
CIHGGATNKLIF+TCRAV26-02+TCRAJ32-01	0.000409	0.365	0.991	0.00721	0.0194
CVVPPSGTYKYIF+TCRAV12-01+TCRAJ40-01	0.513	0.000345	0.915	0.00775	0.0194
CAVKDNARLMF+TCRAV21-01+TCRAJ31-01	0.884	0.000586	0.353	0.00853	0.0194
CAASQNSGGSNYKLTF+TCRAV29-01+TCRAJ53-01	0.534	0.000345	1	0.00859	0.0194
CAERGTGGFKTIF+TCRAV05-01+TCRAJ09-01	0.000864	0.227	0.99	0.00893	0.0194
CAVRGNEKLTF+TCRAV08-04+TCRAJ48-01	0.948	0.000205	0.999	0.00894	0.0194
CAAFGNEKLTF+TCRAV23-01+TCRAJ48-01	0.000344	0.607	0.933	0.00896	0.0194
CAVSRMDSSYKLIF+TCRAV21-01+TCRAJ12-01	0.36	0.00056	0.999	0.00921	0.0194
CALSERDNYGQNFVF+TCRAV19-01+TCRAJ26-01	0.913	0.000234	0.999	0.00963	0.0194
CAVMNSGNTPLVF+TCRAV22-01+TCRAJ29-01	0.000926	0.248	0.981	0.01	0.0194
CAVSDQGTSGSRLTF+TCRAV08-06+TCRAJ58-01	0.000256	0.671	0.293	0.00301	0.0178
CAVQAQTGANNLFF+TCRAV20-01+TCRAJ36-01	0.109	0.000595	1	0.00371	0.0178
CAAGGGADGLTF+TCRAV23-01+TCRAJ45-01	0.88	5.89e-05	1	0.00309	0.0178
CAYSGTNAGKSTF+TCRAV38-02+TCRAJ27-01	0.000565	0.248	0.708	0.00522	0.0178
CAASRTSGTYKYIF+TCRAV29-01+TCRAJ40-01	0.412	0.000134	0.817	0.00275	0.0178
CAANSGGSNYKLTF+TCRAV24-01+TCRAJ53-01	0.000161	0.267	0.991	0.00262	0.0178
CAVRDAIKAAGNKLTF+TCRAV03-01+TCRAJ17-01	0.000104	0.892	0.422	0.00245	0.0178
CAVGGVAGGTSYGKLTF+TCRAV08-03+TCRAJ52-01	0.000344	0.487	0.445	0.00414	0.0178
CAVSKMNRDDKIIF+TCRAV08-04+TCRAJ30-01	0.225	0.000345	0.95	0.00411	0.0178
CAVSVVQGAQKLVF+TCRAV08-06+TCRAJ54-01	0.000264	0.589	0.666	0.00541	0.0178
CAGLDSGGGADGLTF+TCRAV35-01+TCRAJ45-01	0.903	9.54e-05	1	0.00466	0.0178
CVVSRNTGFQKLVF+TCRAV08-02+TCRAJ08-01	0.00038	0.248	0.977	0.00491	0.0178
CVVNWGGGFKTIF+TCRAV12-01+TCRAJ09-01	0.297	0.000345	0.901	0.00493	0.0178
CAASIGTSGSRLTF+TCRAV23-01+TCRAJ58-01	0.61	0.00017	1	0.00543	0.0178
CAVQAGNYGQNFVF+TCRAV20-01+TCRAJ26-01	0.000216	0.503	0.973	0.00551	0.0178
CAVSSDTGRRALTF+TCRAV03-01+TCRAJ05-01	0.204	0.00056	0.955	0.00563	0.0178
CAVRDIGAGNNRKLIW+TCRAV03-01+TCRAJ38-01	0.583	4.76e-05	0.985	0.00182	0.0173
CALRKSGNTPLVF+TCRAV09-02+TCRAJ29-01	0.000107	0.192	0.912	0.00133	0.0144
CAVRPSNTGNQFYF+TCRAV08-06+TCRAJ49-01	0.00042	0.0574	0.58	0.00104	0.0132
CALSTTGTASKLTF+TCRAV09-02+TCRAJ44-01	0.0178	0.000709	0.815	0.000806	0.0123
CAVGDNYGQNFVF+TCRAV22-01+TCRAJ26-01	0.699	1.07e-05	1	0.000619	0.0118
CVVSPNRDDKIIF+TCRAV10-01+TCRAJ30-01	2.55e-05	0.158	0.882	0.000327	0.00829
CVVSENRDDKIIF+TCRAV10-01+TCRAJ30-01	2.54e-06	0.5	0.483	7.2e-05	0.00274
CVVSANRDDKIIF+TCRAV10-01+TCRAJ30-01	6.05e-05	0.0032	0.739	2.02e-05	0.00153
